# Supplementary material for: A Novel Circular RNA circSPEF2 Regulates Testis Development in Crucian Carp
Source: Biology (Basel). 2026 Apr 23;15(9):669. doi: 10.3390/biology15090669 (PMC13162906; doi:10.3390/biology15090669)
Supplement: Supplementary file 1 [file biology-15-00669-s001.zip]

Archive with 2 entries (2 files):
- Table S2.Candidate RNA-binding proteins from mass spectrometry at mature and immature stages.xlsx
- Table S1. Sequences of primers and siRNAs used in this study.pdf
