# Supplementary material for: A Novel Circular RNA circSPEF2 Regulates Testis Development in Crucian Carp
Source: Biology (Basel). 2026 Apr 23;15(9):669. doi: 10.3390/biology15090669 (PMC13162906; doi:10.3390/biology15090669)
Supplement: Supplementary file 1 [file biology-15-00669-s001.zip › Table S2.Candidate RNA-binding proteins from mass spectrometry at mature and immature stages.xlsx]

## Sheet: Candidate RNA-binding proteins
Protein Group	Top	Accession	Gene	-10LgP	Coverage(%)	Coverage(%) 2	#Peptides	Area 2（M）	#Unique	#Spec 2	PTM	Average Mass	Description
50	TRUE	A0A6P6LB00|A0A6P6LB00_CARAU	LOC113057671	53.8975	6.4	6.4	2	76000	2	2		37796	Heterogeneous nuclear ribonucleoprotein A/B OS=Carassius auratus OX=7957 GN=LOC113057671 PE=4 SV=1
50	TRUE	A0A6P6QR00|A0A6P6QR00_CARAU	LOC113113719	53.8975	6.45	6.45	2	76000	2	2		37583.9	Heterogeneous nuclear ribonucleoprotein A/B OS=Carassius auratus OX=7957 GN=LOC113113719 PE=4 SV=1
52	TRUE	A0A6P6QFH8|A0A6P6QFH8_CARAU	LOC113111603	43.5206	11.36	11.36	2	49700	2	2	Oxidation (M)	25553.4	Serine/arginine-rich splicing factor 2 OS=Carassius auratus OX=7957 GN=LOC113111603 PE=3 SV=1
56	TRUE	A0A6P6JC09|A0A6P6JC09_CARAU	LOC113043053	55.1	6.7	6.7	2	191000	2	2	Oxidation (M); Pyro-glu from Q	42980.5	Cilia- and flagella-associated protein 263 OS=Carassius auratus OX=7957 GN=LOC113043053 PE=3 SV=1

## Sheet: Immature-protein
Protein Group	Top	Accession	Gene	-10LgP	Coverage(%)	Coverage(%) Sample 1	#Peptides	Area Sample 1	#Unique	#Spec Sample 1	PTM	Average Mass	Description
21	TRUE	A0A6P6NWV0|A0A6P6NWV0_CARAU	LOC113091727	70.662	19.16	19.16	4		1	5	Oxidation (M)	34083.4	Small ribosomal subunit protein uS2 OS=Carassius auratus OX=7957 GN=LOC113091727 PE=3 SV=1
38	TRUE	A0A6P6LSH5|A0A6P6LSH5_CARAU	LOC113062091	28.9414	8.22	8.22	1		1	1		16328.2	Small ribosomal subunit protein uS9 OS=Carassius auratus OX=7957 GN=LOC113062091 PE=3 SV=1
39	TRUE	A0A6P6PXM1|A0A6P6PXM1_CARAU	LOC113106959	24.8198	3.72	3.72	1		1	1		31046	Protein SET-like OS=Carassius auratus OX=7957 GN=LOC113106959 PE=3 SV=1
23	FALSE	A0A6P6JBZ5|A0A6P6JBZ5_CARAU	LOC113043054	30.1661	2.29	2.29	1		1	1	Oxidation (M)	41224.2	non-specific serine/threonine protein kinase OS=Carassius auratus OX=7957 GN=LOC113043054 PE=3 SV=1
16	TRUE	A0A6P6L889|A0A6P6L889_CARAU	LOC113056940	85.9519	14.07	14.07	7	89400000	2	25		50277.8	Elongation factor 1-alpha OS=Carassius auratus OX=7957 GN=LOC113056940 PE=3 SV=1
27	FALSE	A0A6P6NNR4|A0A6P6NNR4_CARAU	LOC113083953	29.8447	1.85	1.85	1	65200	1	1	Oxidation (M)	47825.5	Heterogeneous nuclear ribonucleoprotein K OS=Carassius auratus OX=7957 GN=LOC113083953 PE=4 SV=1
22	TRUE	A0A6P6J6U2|A0A6P6J6U2_CARAU	LOC113041562	65.4537	10.24	10.24	4	595000	4	5	Oxidation (M); Pyro-glu from Q	49965.5	Tubulin alpha chain OS=Carassius auratus OX=7957 GN=LOC113041562 PE=3 SV=1
14	FALSE	A0A6P6RIH4|A0A6P6RIH4_CARAU	LOC113119809	42.2267	3.29	3.29	2	6780000	2	4		46973.5	Keratin, type I cytoskeletal 50 kDa-like OS=Carassius auratus OX=7957 GN=LOC113119809 PE=4 SV=1
14	FALSE	A0A6P6RJ31|A0A6P6RJ31_CARAU	LOC113119804	42.2267	3.02	3.02	2	6780000	2	4		49596.1	Keratin, type I cytoskeletal 50 kDa-like OS=Carassius auratus OX=7957 GN=LOC113119804 PE=4 SV=1
30	TRUE	A0A6P6JIM4|A0A6P6JIM4_CARAU	LOC113044092	39.8412	8.12	8.12	2	388000	2	3		21870.9	Peroxiredoxin-1 OS=Carassius auratus OX=7957 GN=LOC113044092 PE=3 SV=1
4	TRUE	A0A6P6JNM4|A0A6P6JNM4_CARAU	LOC113045266	120.494	50	50	19	5280000	5	46	Oxidation (M); Pyro-glu from E	32725.5	Tropomyosin alpha-1 chain-like isoform X1 OS=Carassius auratus OX=7957 GN=LOC113045266 PE=3 SV=1
39	TRUE	A0A6P6IWY4|A0A6P6IWY4_CARAU	LOC113038815	24.8198	3.65	3.65	1		1	1		31611.5	Protein SET-like isoform X1 OS=Carassius auratus OX=7957 GN=LOC113038815 PE=3 SV=1
16	FALSE	A0A6P6JKD4|A0A6P6JKD4_CARAU	LOC113044406	60.4797	10.98	10.98	3	89400000	2	8		27494.8	Elongation factor 1-alpha 1-like OS=Carassius auratus OX=7957 GN=LOC113044406 PE=3 SV=1
23	TRUE	A0A6P6LUW7|A0A6P6LUW7_CARAU	LOC113062185	66.5597	10.43	10.43	4	310000	4	5	Oxidation (M)	45460.8	non-specific serine/threonine protein kinase OS=Carassius auratus OX=7957 GN=LOC113062185 PE=3 SV=1
17	TRUE	A0A6P6KFJ9|A0A6P6KFJ9_CARAU	LOC113051385	77.6476	25.1	25.1	7	1290000	7	8	Oxidation (M)	29695.9	40S ribosomal protein S4 OS=Carassius auratus OX=7957 GN=LOC113051385 PE=3 SV=1
5	FALSE	A0A6P6KRM8|A0A6P6KRM8_CARAU	LOC113053987	85.8003	17.96	17.96	8	356000	1	20		32717.7	Tropomyosin beta chain-like isoform X2 OS=Carassius auratus OX=7957 GN=LOC113053987 PE=3 SV=1
33	FALSE	A0A6P6NYR4|A0A6P6NYR4_CARAU	LOC113092492	31.1288	1.74	1.74	1		1	1		60068.5	Intermediate filament protein ON3-like OS=Carassius auratus OX=7957 GN=LOC113092492 PE=3 SV=1
22	TRUE	A0A6P6NYU2|A0A6P6NYU2_CARAU	LOC113092449	65.4537	10.11	10.11	4	595000	4	5	Oxidation (M); Pyro-glu from Q	50434.8	Tubulin alpha chain OS=Carassius auratus OX=7957 GN=LOC113092449 PE=3 SV=1
27	TRUE	A0A6P6PXB0|A0A6P6PXB0_CARAU	LOC113107419	58.9784	7.87	7.87	3	297000	3	3	Oxidation (M)	47980.3	Heterogeneous nuclear ribonucleoprotein K OS=Carassius auratus OX=7957 GN=LOC113107419 PE=4 SV=1
14	FALSE	A0A6P6QEI1|A0A6P6QEI1_CARAU	LOC113111316	28.1268	3.29	3.29	1	268000	1	1		24166.3	Keratin, type I cytoskeletal 13-like OS=Carassius auratus OX=7957 GN=LOC113111316 PE=4 SV=1
18	TRUE	A0A6P6MVQ2|A0A6P6MVQ2_CARAU	LOC113070987	82.6862	16.4	16.4	6	279000	1	9	Oxidation (M)	49788.9	Tubulin beta chain OS=Carassius auratus OX=7957 GN=LOC113070987 PE=3 SV=1
14	FALSE	A0A6P6RIG8|A0A6P6RIG8_CARAU	LOC113119806	42.2267	3.24	3.24	2	6780000	2	4		47262	Keratin, type I cytoskeletal 13-like isoform X1 OS=Carassius auratus OX=7957 GN=LOC113119806 PE=4 SV=1
24	TRUE	A0A6P6NWD0|A0A6P6NWD0_CARAU	LOC113091673	66.1101	10.46	10.46	4	51900	3	7	Oxidation (M); Pyro-glu from Q	43274.5	Proliferation-associated protein 2G4-like OS=Carassius auratus OX=7957 GN=LOC113091673 PE=3 SV=1
2	TRUE	A0A6P6NAA8|A0A6P6NAA8_CARAU	LOC113078077	122.118	51.2	51.2	18	1100000000	7	100	Deamidation (NQ); Hydroxyproline; Oxidation (M); Pyro-glu from E; Pyro-glu from Q	41752.7	Actin, cytoplasmic 1 OS=Carassius auratus OX=7957 GN=LOC113078077 PE=3 SV=1
25	TRUE	A0A6P6KCU1|A0A6P6KCU1_CARAU	LOC113050909	71.8411	19.16	19.16	4	620000	1	4	Oxidation (M)	33906.3	Small ribosomal subunit protein uS2 OS=Carassius auratus OX=7957 GN=LOC113050909 PE=3 SV=1
14	FALSE	Q07427|K1C18_CARAU	krt18	81.3663	13.33	13.33	6	7200000	6	8	Oxidation (M); Pyro-glu from Q	49178.6	Keratin, type I cytoskeletal 18 OS=Carassius auratus OX=7957 GN=krt18 PE=2 SV=1
40	TRUE	A0A6P6J0P5|A0A6P6J0P5_CARAU	LOC113038755	31.6069	5.43	5.43	1	193000	1	1		21446	Large ribosomal subunit protein uL22 OS=Carassius auratus OX=7957 GN=LOC113038755 PE=3 SV=1
39	TRUE	A0A6P6KNB4|A0A6P6KNB4_CARAU	LOC113052747	24.8198	3.72	3.72	1		1	1		30972	Protein SET-like OS=Carassius auratus OX=7957 GN=LOC113052747 PE=3 SV=1
23	FALSE	A0A6P6PDI4|A0A6P6PDI4_CARAU	LOC113097557	30.1661	2.29	2.29	1		1	1	Oxidation (M)	41297.3	non-specific serine/threonine protein kinase OS=Carassius auratus OX=7957 GN=LOC113097557 PE=3 SV=1
1	TRUE	A0A6P6LGY2|A0A6P6LGY2_CARAU	LOC113058747	124.721	54.91	54.91	19	935000000	5	105	Deamidation (NQ); Hydroxyproline; Oxidation (M); Pyro-glu from E; Pyro-glu from Q	41988.9	Actin, alpha skeletal muscle 2 OS=Carassius auratus OX=7957 GN=LOC113058747 PE=3 SV=1
8	TRUE	A0A6P6JG01|A0A6P6JG01_CARAU	tpm1	108.088	33.8	33.8	13	300000	1	37	Oxidation (M); Pyro-glu from E	32751.7	Tropomyosin alpha-1 chain OS=Carassius auratus OX=7957 GN=tpm1 PE=3 SV=1
31	TRUE	A0A6P6MNQ2|A0A6P6MNQ2_CARAU	LOC113068945	39.82	4.82	4.82	2		1	3	Oxidation (M); Pyro-glu from Q	43498.6	Proliferation-associated protein 2G4-like OS=Carassius auratus OX=7957 GN=LOC113068945 PE=3 SV=1
32	TRUE	A0A6P6KCI5|A0A6P6KCI5_CARAU	LOC113050260	47.176	6.24	6.24	2	614000	2	3		47892.4	Adenosylhomocysteinase OS=Carassius auratus OX=7957 GN=LOC113050260 PE=3 SV=1
14	FALSE	A0A6P6QAJ4|A0A6P6QAJ4_CARAU	LOC113110663	42.2267	3.1	3.1	2	6780000	2	4		50164.5	Keratin, type I cytoskeletal 19-like OS=Carassius auratus OX=7957 GN=LOC113110663 PE=3 SV=1
41	TRUE	A0A6P6IWS1|A0A6P6IWS1_CARAU	LOC113038741	20.1043	10.8	10.8	1		1	1	Deamidation (NQ); Oxidation (M)	39305.7	Plasminogen activator inhibitor 1 RNA-binding protein-like OS=Carassius auratus OX=7957 GN=LOC113038741 PE=3 SV=1
42	TRUE	A0A6P6JWU9|A0A6P6JWU9_CARAU	LOC113047266	30.758	10.71	10.71	1	269000	1	1	Oxidation (M)	14851.4	Large ribosomal subunit protein uL14 OS=Carassius auratus OX=7957 GN=LOC113047266 PE=3 SV=1
43	TRUE	A0A6P6JVZ8|A0A6P6JVZ8_CARAU	LOC113047026	23.8598	5.03	5.03	1		1	1		18404.6	Small ribosomal subunit protein uS17 OS=Carassius auratus OX=7957 GN=LOC113047026 PE=3 SV=1
10	TRUE	A0A6P6RDW3|A0A6P6RDW3_CARAU	LOC113118570	102.15	41.74	41.74	11	303000	6	19	Deamidation (NQ); Oxidation (M); Pyro-glu from Q	38882.7	Tropomodulin-3-like OS=Carassius auratus OX=7957 GN=LOC113118570 PE=3 SV=1
14	FALSE	A0A6P6QDY2|A0A6P6QDY2_CARAU	LOC113111314	42.2267	3.26	3.26	2	6780000	2	4		48493.1	Keratin, type I cytoskeletal 19-like OS=Carassius auratus OX=7957 GN=LOC113111314 PE=3 SV=1
33	TRUE	P18520|ION3_CARAU		50.4628	4.23	4.23	2		2	3	Oxidation (M)	57789.4	Intermediate filament protein ON3 OS=Carassius auratus OX=7957 PE=2 SV=1
1	TRUE	A0A6P6RP86|A0A6P6RP86_CARAU	LOC113121180	124.721	54.91	54.91	19	935000000	5	105	Deamidation (NQ); Hydroxyproline; Oxidation (M); Pyro-glu from E; Pyro-glu from Q	42004.9	Actin, alpha cardiac muscle 1 OS=Carassius auratus OX=7957 GN=LOC113121180 PE=3 SV=1
5	TRUE	A0A6P6MEA2|A0A6P6MEA2_CARAU	LOC113067027	114.915	41.9	41.9	17	7670000	3	50	Oxidation (M); Pyro-glu from E	32829.8	Tropomyosin alpha-1 chain isoform X1 OS=Carassius auratus OX=7957 GN=LOC113067027 PE=3 SV=1
23	FALSE	A0A6P6RJ87|A0A6P6RJ87_CARAU	LOC113119944	58.3778	8.4	8.4	3	310000	3	4		45417.7	non-specific serine/threonine protein kinase OS=Carassius auratus OX=7957 GN=LOC113119944 PE=3 SV=1
22	TRUE	A0A6P6NVB4|A0A6P6NVB4_CARAU	LOC113091408	65.4537	10.22	10.22	4	595000	4	5	Oxidation (M); Pyro-glu from Q	50034.4	Tubulin alpha chain OS=Carassius auratus OX=7957 GN=LOC113091408 PE=3 SV=1
34	TRUE	A0A6P6KKE9|A0A6P6KKE9_CARAU	LOC113051753	34.9964	6.37	6.37	1	169000	1	2	Acetylation (Protein N-term)	20723.2	Histone H1 OS=Carassius auratus OX=7957 GN=LOC113051753 PE=3 SV=1
18	FALSE	A0A6P6MIK8|A0A6P6MIK8_CARAU	LOC113067674	70.0378	10.36	10.36	4	279000	1	6	Oxidation (M)	49630.8	Tubulin beta chain OS=Carassius auratus OX=7957 GN=LOC113067674 PE=3 SV=1
44	TRUE	A0A6P6M5C6|A0A6P6M5C6_CARAU	LOC113064458	26.3748	4.47	4.47	1		1	1		34552.9	Heterogeneous nuclear ribonucleoprotein A/B-like isoform X1 OS=Carassius auratus OX=7957 GN=LOC113064458 PE=4 SV=1
30	FALSE	A0A6P6MQF2|A0A6P6MQF2_CARAU	LOC113069982	25.1358	2.7	2.7	1		1	1		28986.3	thioredoxin-dependent peroxiredoxin OS=Carassius auratus OX=7957 GN=LOC113069982 PE=3 SV=1
22	TRUE	A0A6P6M9N7|A0A6P6M9N7_CARAU	LOC113065727	65.4537	10.2	10.2	4	595000	4	5	Oxidation (M); Pyro-glu from Q	50151.6	Tubulin alpha chain OS=Carassius auratus OX=7957 GN=LOC113065727 PE=3 SV=1
46	TRUE	A0A6P6MB09|A0A6P6MB09_CARAU	LOC113066095	30.9402	4.21	4.21	1		1	1		42483.8	Flap endonuclease 1 OS=Carassius auratus OX=7957 GN=LOC113066095 PE=3 SV=1
1	TRUE	A0A6P6LXD0|A0A6P6LXD0_CARAU	LOC113063117	124.721	54.91	54.91	19	935000000	5	105	Deamidation (NQ); Hydroxyproline; Oxidation (M); Pyro-glu from E; Pyro-glu from Q	41974.9	Actin, alpha cardiac OS=Carassius auratus OX=7957 GN=LOC113063117 PE=3 SV=1
23	FALSE	A0A6P6JHD4|A0A6P6JHD4_CARAU	LOC113043727	30.1661	2.29	2.29	1		1	1	Oxidation (M)	41252.2	non-specific serine/threonine protein kinase OS=Carassius auratus OX=7957 GN=LOC113043727 PE=3 SV=1
19	TRUE	A0A6P6N6X0|A0A6P6N6X0_CARAU	LOC113075605	80.0947	16.4	16.4	6		1	7	Oxidation (M)	49786	Tubulin beta chain OS=Carassius auratus OX=7957 GN=LOC113075605 PE=3 SV=1
15	TRUE	A0A6P6LVP2|A0A6P6LVP2_CARAU	LOC113062124	86.803	15.67	15.67	8	55700000	3	31	Oxidation (M)	49342.9	Elongation factor 1-alpha OS=Carassius auratus OX=7957 GN=LOC113062124 PE=3 SV=1
23	TRUE	A0A6P6PHQ6|A0A6P6PHQ6_CARAU	LOC113099604	66.5597	10.38	10.38	4	310000	4	5	Oxidation (M)	45643	non-specific serine/threonine protein kinase OS=Carassius auratus OX=7957 GN=LOC113099604 PE=3 SV=1
22	FALSE	A0A6P6MWI8|A0A6P6MWI8_CARAU	LOC113072092	44.8226	3.56	3.56	2		2	2	Oxidation (M)	50161.6	Tubulin alpha chain OS=Carassius auratus OX=7957 GN=LOC113072092 PE=3 SV=1
14	FALSE	A0A6P6NEF1|A0A6P6NEF1_CARAU	LOC113079564	28.1633	1.59	1.59	1	6510000	1	3		49973.8	Keratin, type I cytoskeletal 18-like OS=Carassius auratus OX=7957 GN=LOC113079564 PE=3 SV=1
32	TRUE	A0A6P6PK54|A0A6P6PK54_CARAU	LOC113105091	47.176	6.24	6.24	2	614000	2	3		47973.4	Adenosylhomocysteinase OS=Carassius auratus OX=7957 GN=LOC113105091 PE=3 SV=1
22	TRUE	A0A6P6J6H9|A0A6P6J6H9_CARAU	LOC113041561	65.4537	10.2	10.2	4	595000	4	5	Oxidation (M); Pyro-glu from Q	50151.6	Tubulin alpha chain OS=Carassius auratus OX=7957 GN=LOC113041561 PE=3 SV=1
14	FALSE	A0A6P6QAK9|A0A6P6QAK9_CARAU	LOC113110662	28.1268	1.53	1.53	1	268000	1	1		51145.6	Keratin, type I cytoskeletal 19-like OS=Carassius auratus OX=7957 GN=LOC113110662 PE=3 SV=1
18	FALSE	A0A6P6N9J4|A0A6P6N9J4_CARAU	LOC113077855	70.0378	10.57	10.57	4	279000	1	6	Oxidation (M)	48823.9	Tubulin beta chain OS=Carassius auratus OX=7957 GN=LOC113077855 PE=3 SV=1
35	TRUE	A0A6P6IV17|A0A6P6IV17_CARAU	LOC113038399	50.9674	15.89	15.89	2		2	3		16272.7	Small ribosomal subunit protein uS11 OS=Carassius auratus OX=7957 GN=LOC113038399 PE=3 SV=1
14	FALSE	A0A6P6LU68|A0A6P6LU68_CARAU	LOC113062424	42.2267	3.37	3.37	2	6780000	2	4		46322.8	Keratin, type I cytoskeletal 13-like OS=Carassius auratus OX=7957 GN=LOC113062424 PE=4 SV=1
22	FALSE	A0A6P6QNP8|A0A6P6QNP8_CARAU	LOC113113059	54.9564	7.57	7.57	3	549000	3	4	Oxidation (M)	50156.6	Tubulin alpha chain OS=Carassius auratus OX=7957 GN=LOC113113059 PE=3 SV=1
18	FALSE	A0A6P6LLP5|A0A6P6LLP5_CARAU	LOC113060002	70.0378	10.36	10.36	4	279000	1	6	Oxidation (M)	49658.8	Tubulin beta chain OS=Carassius auratus OX=7957 GN=LOC113060002 PE=3 SV=1
33	TRUE	A0A6P6NZG4|A0A6P6NZG4_CARAU	LOC113092483	50.4628	4.23	4.23	2		2	3	Oxidation (M)	57761.3	Intermediate filament protein ON3 OS=Carassius auratus OX=7957 GN=LOC113092483 PE=3 SV=1
20	FALSE	A0A6P6KKL5|A0A6P6KKL5_CARAU	LOC113052039	33.5744	3.94	3.94	1		1	1		46264.1	RNA helicase OS=Carassius auratus OX=7957 GN=LOC113052039 PE=3 SV=1
14	FALSE	A0A6P6KZF5|A0A6P6KZF5_CARAU	LOC113055043	28.1268	1.87	1.87	1	268000	1	1		42788.4	Keratin, type I cytoskeletal 13-like OS=Carassius auratus OX=7957 GN=LOC113055043 PE=4 SV=1
43	TRUE	A0A6P6PBV0|A0A6P6PBV0_CARAU	LOC113097168	23.8598	5.03	5.03	1		1	1		18331.5	Small ribosomal subunit protein uS17 OS=Carassius auratus OX=7957 GN=LOC113097168 PE=3 SV=1
16	FALSE	A0A6P6NNK8|A0A6P6NNK8_CARAU	LOC113082137	75.2264	9.72	9.72	5	89400000	2	14		50677.5	Elongation factor 1-alpha OS=Carassius auratus OX=7957 GN=LOC113082137 PE=3 SV=1
14	FALSE	A0A6P6P4U5|A0A6P6P4U5_CARAU	LOC113094231	47.0289	3.96	3.96	2	7130000	2	4		44752.1	Keratin, type I cytoskeletal 18-like OS=Carassius auratus OX=7957 GN=LOC113094231 PE=3 SV=1
29	FALSE	A0A6P6QMU8|A0A6P6QMU8_CARAU	LOC113112969	42.1615	5.18	5.18	2		2	4	Oxidation (M); Pyro-glu from Q	43632	creatine kinase OS=Carassius auratus OX=7957 GN=LOC113112969 PE=3 SV=1
47	TRUE	A0A6P6RL00|A0A6P6RL00_CARAU	LOC113120116	33.8397	2.24	2.24	1	61700	1	1		52495.3	Eukaryotic translation initiation factor 3 subunit E OS=Carassius auratus OX=7957 GN=LOC113120116 PE=3 SV=1
24	TRUE	A0A6P6KD23|A0A6P6KD23_CARAU	LOC113050913	66.1101	10.46	10.46	4	51900	3	7	Oxidation (M); Pyro-glu from Q	43262.4	Proliferation-associated protein 2G4-like OS=Carassius auratus OX=7957 GN=LOC113050913 PE=3 SV=1
48	TRUE	A0A6P6JGT2|A0A6P6JGT2_CARAU	LOC113043594	28.3134	4.59	4.59	1		1	1		23502	Ribosomal protein L19 OS=Carassius auratus OX=7957 GN=LOC113043594 PE=3 SV=1
36	TRUE	A0A6P6Q1A0|A0A6P6Q1A0_CARAU	LOC113108182	42.6357	7	7	2	4630000	2	3		28066.7	Large ribosomal subunit protein uL2 OS=Carassius auratus OX=7957 GN=LOC113108182 PE=3 SV=1
14	FALSE	A0A6P6RJR1|A0A6P6RJR1_CARAU	LOC113119889	42.2267	3.23	3.23	2	6780000	2	4		47533	Keratin, type I cytoskeletal 13-like OS=Carassius auratus OX=7957 GN=LOC113119889 PE=4 SV=1
11	TRUE	A0A6P6LA51|A0A6P6LA51_CARAU	LOC113057975	99.8248	31.81	31.81	11	26200000	11	23	Deamidation (NQ); Hydroxyproline; Oxidation (M)	41013.5	RNA-binding motif protein, X chromosome isoform X1 OS=Carassius auratus OX=7957 GN=LOC113057975 PE=4 SV=1
1	FALSE	A0A6P6L5E1|A0A6P6L5E1_CARAU	LOC113057006	122.749	46.95	46.95	18	830000000	4	101	Deamidation (NQ); Hydroxyproline; Oxidation (M); Pyro-glu from E; Pyro-glu from Q	41974.9	Actin, alpha skeletal muscle 2-like OS=Carassius auratus OX=7957 GN=LOC113057006 PE=3 SV=1
33	TRUE	X2JF77|X2JF77_CARAU	KRT-8	50.4628	4.2	4.2	2		2	3	Oxidation (M)	58062.7	Intermediate filament protein ON3-like OS=Carassius auratus OX=7957 GN=KRT-8 PE=2 SV=1
1	FALSE	A0A6P6RAR2|A0A6P6RAR2_CARAU	LOC113117808	122.749	46.95	46.95	18	830000000	4	101	Deamidation (NQ); Hydroxyproline; Oxidation (M); Pyro-glu from E; Pyro-glu from Q	41971	Actin, alpha skeletal muscle OS=Carassius auratus OX=7957 GN=LOC113117808 PE=3 SV=1
33	FALSE	A0A6P6K9H8|A0A6P6K9H8_CARAU	LOC113050356	31.1288	2	2	1		1	1		54361.4	Intermediate filament protein ON3-like OS=Carassius auratus OX=7957 GN=LOC113050356 PE=3 SV=1
20	FALSE	A0A6P6IV84|A0A6P6IV84_CARAU	LOC113038437	33.5744	3.89	3.89	1		1	1		46831.6	RNA helicase OS=Carassius auratus OX=7957 GN=LOC113038437 PE=3 SV=1
19	FALSE	A0A6P6J2G2|A0A6P6J2G2_CARAU	LOC113039845	66.6814	10.24	10.24	4		1	4	Oxidation (M)	50534.8	Tubulin beta chain OS=Carassius auratus OX=7957 GN=LOC113039845 PE=3 SV=1
14	FALSE	A0A6P6QB09|A0A6P6QB09_CARAU	LOC113110665	28.1268	1.65	1.65	1	268000	1	1		47612.7	Keratin, type I cytoskeletal 15-like OS=Carassius auratus OX=7957 GN=LOC113110665 PE=3 SV=1
14	FALSE	A0A6P6NH45|A0A6P6NH45_CARAU	LOC113080505	28.1633	1.27	1.27	1	6510000	1	3		58977.4	Keratin, type I cytoskeletal 47 kDa-like OS=Carassius auratus OX=7957 GN=LOC113080505 PE=3 SV=1
49	TRUE	A0A6P6JSK0|A0A6P6JSK0_CARAU	ebna1bp2	35.5537	5.84	5.84	1	176000	1	3		34940.2	Probable rRNA-processing protein EBP2 OS=Carassius auratus OX=7957 GN=ebna1bp2 PE=3 SV=1
27	FALSE	A0A6P6K7L1|A0A6P6K7L1_CARAU	LOC113049837	29.8447	1.85	1.85	1	65200	1	1	Oxidation (M)	47898.5	Heterogeneous nuclear ribonucleoprotein K OS=Carassius auratus OX=7957 GN=LOC113049837 PE=4 SV=1
22	TRUE	A0A6P6Q3T9|A0A6P6Q3T9_CARAU	LOC113108882	65.4537	10.22	10.22	4	595000	4	5	Oxidation (M); Pyro-glu from Q	50048.5	Tubulin alpha chain OS=Carassius auratus OX=7957 GN=LOC113108882 PE=3 SV=1
1	TRUE	A0A6P6N7I7|A0A6P6N7I7_CARAU	LOC113076704	124.721	54.91	54.91	19	935000000	5	105	Deamidation (NQ); Hydroxyproline; Oxidation (M); Pyro-glu from E; Pyro-glu from Q	42007	Actin, alpha skeletal muscle 2-like OS=Carassius auratus OX=7957 GN=LOC113076704 PE=3 SV=1
34	TRUE	A0A6P6KE46|A0A6P6KE46_CARAU	LOC113051235	34.9964	6.37	6.37	1	169000	1	2	Acetylation (Protein N-term)	20723.2	Histone H1 OS=Carassius auratus OX=7957 GN=LOC113051235 PE=3 SV=1
33	TRUE	A0A6P6P4P3|A0A6P6P4P3_CARAU	LOC113094208	50.4628	4.38	4.38	2		2	3	Oxidation (M)	54349.4	Intermediate filament protein ON3-like OS=Carassius auratus OX=7957 GN=LOC113094208 PE=3 SV=1
50	TRUE	A0A6P6KL75|A0A6P6KL75_CARAU	LOC113052139	28.4515	3.94	3.94	1	83400	1	1		30205.1	Small ribosomal subunit protein uS5 OS=Carassius auratus OX=7957 GN=LOC113052139 PE=3 SV=1
27	TRUE	A0A6P6J066|A0A6P6J066_CARAU	LOC113039660	58.9784	7.87	7.87	3	297000	3	3	Oxidation (M)	47996.3	Heterogeneous nuclear ribonucleoprotein K OS=Carassius auratus OX=7957 GN=LOC113039660 PE=4 SV=1
34	TRUE	A0A6P6KEC0|A0A6P6KEC0_CARAU	LOC113051260	34.9964	6.31	6.31	1	169000	1	2	Acetylation (Protein N-term)	20819.3	Histone H1 OS=Carassius auratus OX=7957 GN=LOC113051260 PE=3 SV=1
30	FALSE	A0A6P6NED2|A0A6P6NED2_CARAU	LOC113078596	25.1358	2.7	2.7	1		1	1		28937.3	thioredoxin-dependent peroxiredoxin OS=Carassius auratus OX=7957 GN=LOC113078596 PE=3 SV=1
14	FALSE	A0A6P6NYS3|A0A6P6NYS3_CARAU	LOC113092494	88.5295	18.08	18.08	8	7470000	8	10	Oxidation (M); Pyro-glu from Q	49366.9	Keratin, type I cytoskeletal 18 OS=Carassius auratus OX=7957 GN=LOC113092494 PE=3 SV=1
51	TRUE	A0A6P6R004|A0A6P6R004_CARAU	LOC113115492	24.8979	1.19	1.19	1	49700	1	1		74740.1	Serotransferrin OS=Carassius auratus OX=7957 GN=LOC113115492 PE=3 SV=1
37	TRUE	A0A6P6P6D9|A0A6P6P6D9_CARAU	LOC113095421	53.0162	9.56	9.56	2	220000	2	2	Oxidation (M)	32813.6	Eukaryotic translation initiation factor 3 subunit G OS=Carassius auratus OX=7957 GN=LOC113095421 PE=3 SV=1
22	FALSE	A0A6P6PYE0|A0A6P6PYE0_CARAU	LOC113107705	54.9564	7.57	7.57	3	549000	3	4	Oxidation (M)	50246.7	Tubulin alpha chain OS=Carassius auratus OX=7957 GN=LOC113107705 PE=3 SV=1
22	TRUE	A0A6P6NVC4|A0A6P6NVC4_CARAU	LOC113091416	65.4537	10.2	10.2	4	595000	4	5	Oxidation (M); Pyro-glu from Q	50143.6	Tubulin alpha chain OS=Carassius auratus OX=7957 GN=LOC113091416 PE=3 SV=1
16	FALSE	A0A6P6JEZ9|A0A6P6JEZ9_CARAU	LOC113042367	46.2143	3.71	3.71	2	42200000	1	5		50602.9	Elongation factor 1-alpha OS=Carassius auratus OX=7957 GN=LOC113042367 PE=3 SV=1
50	TRUE	A0A6P6JUB2|A0A6P6JUB2_CARAU	LOC113046648	28.4515	3.94	3.94	1	83400	1	1		30144	Small ribosomal subunit protein uS5 OS=Carassius auratus OX=7957 GN=LOC113046648 PE=3 SV=1
1	FALSE	A0A6P6QM89|A0A6P6QM89_CARAU	LOC113112686	122.749	46.95	46.95	18	830000000	4	101	Deamidation (NQ); Hydroxyproline; Oxidation (M); Pyro-glu from E; Pyro-glu from Q	41974.9	Actin, alpha skeletal muscle 2-like OS=Carassius auratus OX=7957 GN=LOC113112686 PE=3 SV=1
52	TRUE	A0A6P6MRK3|A0A6P6MRK3_CARAU	LOC113070089	31.0574	2.4	2.4	1		1	1		44673.5	Phosphoglycerate kinase OS=Carassius auratus OX=7957 GN=LOC113070089 PE=3 SV=1
22	TRUE	A0A6P6J969|A0A6P6J969_CARAU	LOC113041559	65.4537	10.2	10.2	4	595000	4	5	Oxidation (M); Pyro-glu from Q	50195.7	Tubulin alpha chain OS=Carassius auratus OX=7957 GN=LOC113041559 PE=3 SV=1
14	FALSE	A0A6P6N3L0|A0A6P6N3L0_CARAU	LOC113074357	28.1633	1.25	1.25	1	6510000	1	3		60089.8	Keratin, type I cytoskeletal 47 kDa-like isoform X1 OS=Carassius auratus OX=7957 GN=LOC113074357 PE=3 SV=1
37	FALSE	A0A6P6J9C0|A0A6P6J9C0_CARAU	LOC113042389	35.4313	5.12	5.12	1		1	1	Oxidation (M)	32756.6	Eukaryotic translation initiation factor 3 subunit G OS=Carassius auratus OX=7957 GN=LOC113042389 PE=3 SV=1
22	FALSE	A0A6P6JL23|A0A6P6JL23_CARAU	LOC113044579	54.9564	7.57	7.57	3	549000	3	4	Oxidation (M)	50158.7	Tubulin alpha chain OS=Carassius auratus OX=7957 GN=LOC113044579 PE=3 SV=1
30	TRUE	A0A6P6K5E0|A0A6P6K5E0_CARAU	LOC113049239	39.8412	8.12	8.12	2	388000	2	3		21842.9	Peroxiredoxin-2 OS=Carassius auratus OX=7957 GN=LOC113049239 PE=3 SV=1
20	FALSE	A0A6P6JSF1|A0A6P6JSF1_CARAU	LOC113046016	33.5744	3.89	3.89	1		1	1		46831.6	RNA helicase OS=Carassius auratus OX=7957 GN=LOC113046016 PE=3 SV=1
14	FALSE	A0A6P6QHQ7|A0A6P6QHQ7_CARAU	LOC113111324	42.2267	3.26	3.26	2	6780000	2	4		48481.2	Keratin, type I cytoskeletal 19-like OS=Carassius auratus OX=7957 GN=LOC113111324 PE=3 SV=1
53	TRUE	A0A6P6RBV9|A0A6P6RBV9_CARAU	LOC113118149	31.401	1.94	1.94	1		1	1	Oxidation (M)	45543.2	DnaJ homolog subfamily A member 2 OS=Carassius auratus OX=7957 GN=LOC113118149 PE=3 SV=1
22	TRUE	A0A6P6MAU1|A0A6P6MAU1_CARAU	LOC113065742	65.4537	10.24	10.24	4	595000	4	5	Oxidation (M); Pyro-glu from Q	49865.3	Tubulin alpha chain OS=Carassius auratus OX=7957 GN=LOC113065742 PE=3 SV=1
13	TRUE	A0A6P6LRL6|A0A6P6LRL6_CARAU	LOC113061873	93.9703	31.2	31.2	9	323000	4	16	Deamidation (NQ); Oxidation (M); Pyro-glu from Q	40394.8	Tropomodulin-2-like isoform X1 OS=Carassius auratus OX=7957 GN=LOC113061873 PE=3 SV=1
14	FALSE	A0A6P6KWT7|A0A6P6KWT7_CARAU	LOC113055041	42.2267	3.22	3.22	2	6780000	2	4		48167	Keratin, type I cytoskeletal 19-like OS=Carassius auratus OX=7957 GN=LOC113055041 PE=3 SV=1
54	TRUE	A0A6P6QBK0|A0A6P6QBK0_CARAU	LOC113110805	33.0135	7.69	7.69	1	298000	1	2		15848.6	Small ribosomal subunit protein uS12 OS=Carassius auratus OX=7957 GN=LOC113110805 PE=3 SV=1
28	TRUE	A0A6P6PHR6|A0A6P6PHR6_CARAU	LOC113099610	51.7014	11.34	11.34	3	516000	3	3		22452.2	Small ribosomal subunit protein uS4 OS=Carassius auratus OX=7957 GN=LOC113099610 PE=3 SV=1
44	TRUE	A0A6P6IZR2|A0A6P6IZR2_CARAU	LOC113039108	26.3748	4.52	4.52	1		1	1		34474.9	Heterogeneous nuclear ribonucleoprotein A/B OS=Carassius auratus OX=7957 GN=LOC113039108 PE=4 SV=1
20	TRUE	A0A6P6KZS4|A0A6P6KZS4_CARAU	LOC113055575	71.4793	16.5	16.5	5	3070000	5	7	Oxidation (M)	46435.7	RNA helicase OS=Carassius auratus OX=7957 GN=LOC113055575 PE=3 SV=1
14	FALSE	A0A6P6RJ37|A0A6P6RJ37_CARAU	LOC113119807	42.2267	3.26	3.26	2	6780000	2	4		47154.7	Keratin, type I cytoskeletal 50 kDa-like OS=Carassius auratus OX=7957 GN=LOC113119807 PE=4 SV=1
47	TRUE	A0A6P6LA98|A0A6P6LA98_CARAU	LOC113057436	33.8397	2.24	2.24	1	61700	1	1		52430.1	Eukaryotic translation initiation factor 3 subunit E OS=Carassius auratus OX=7957 GN=LOC113057436 PE=3 SV=1
30	FALSE	A0A6P6MIU5|A0A6P6MIU5_CARAU	LOC113068032	25.1358	2.52	2.52	1		1	1		31183.7	thioredoxin-dependent peroxiredoxin OS=Carassius auratus OX=7957 GN=LOC113068032 PE=3 SV=1
14	FALSE	A0A6P6RJF5|A0A6P6RJF5_CARAU	LOC113119891	42.2267	3.23	3.23	2	6780000	2	4		47431.1	Keratin, type I cytoskeletal 13-like OS=Carassius auratus OX=7957 GN=LOC113119891 PE=4 SV=1
34	TRUE	A0A6P6PSB1|A0A6P6PSB1_CARAU	LOC113106542	34.9964	6.31	6.31	1	169000	1	2	Acetylation (Protein N-term)	20923.4	Histone H1 OS=Carassius auratus OX=7957 GN=LOC113106542 PE=3 SV=1
2	TRUE	A0A2Z6E9K4|A0A2Z6E9K4_CARAU	B-actin	122.118	51.2	51.2	18	1100000000	7	100	Deamidation (NQ); Hydroxyproline; Oxidation (M); Pyro-glu from E; Pyro-glu from Q	41766.8	Actin, cytoplasmic 1 OS=Carassius auratus OX=7957 GN=B-actin PE=2 SV=1
34	TRUE	A0A6P6KJU1|A0A6P6KJU1_CARAU	LOC113051880	34.9964	6.37	6.37	1	169000	1	2	Acetylation (Protein N-term)	20676.1	Histone H1 OS=Carassius auratus OX=7957 GN=LOC113051880 PE=3 SV=1
34	TRUE	A0A6P6P8A7|A0A6P6P8A7_CARAU	LOC113096044	34.9964	6.31	6.31	1	169000	1	2	Acetylation (Protein N-term)	20895.3	Histone H1 OS=Carassius auratus OX=7957 GN=LOC113096044 PE=3 SV=1
53	TRUE	A0A6P6KGK7|A0A6P6KGK7_CARAU	LOC113051691	31.401	1.95	1.95	1		1	1	Oxidation (M)	45402.2	DnaJ homolog subfamily A member 2 OS=Carassius auratus OX=7957 GN=LOC113051691 PE=3 SV=1
23	FALSE	A0A6P6MNT0|A0A6P6MNT0_CARAU	LOC113069240	49.636	4.86	4.86	2		2	3		52538.5	non-specific serine/threonine protein kinase OS=Carassius auratus OX=7957 GN=LOC113069240 PE=3 SV=1
14	FALSE	A0A6P6KZH6|A0A6P6KZH6_CARAU	LOC113055040	42.2267	2.83	2.83	2	6780000	2	4		53836.3	Keratin, type I cytoskeletal 19-like OS=Carassius auratus OX=7957 GN=LOC113055040 PE=3 SV=1
20	TRUE	A0A6P6QDR9|A0A6P6QDR9_CARAU	LOC113111286	71.4793	16.5	16.5	5	3070000	5	7	Oxidation (M)	46537.7	RNA helicase OS=Carassius auratus OX=7957 GN=LOC113111286 PE=3 SV=1
14	FALSE	A0A6P6NK42|A0A6P6NK42_CARAU	LOC113080994	28.1268	1.58	1.58	1	268000	1	1		49818.3	Keratin, type I cytoskeletal 19-like OS=Carassius auratus OX=7957 GN=LOC113080994 PE=4 SV=1
14	FALSE	A0A6P6PH57|A0A6P6PH57_CARAU	LOC113099717	28.1268	1.59	1.59	1	268000	1	1		49675.2	Keratin, type I cytoskeletal 19-like OS=Carassius auratus OX=7957 GN=LOC113099717 PE=4 SV=1
29	TRUE	A0A6P6L6N0|A0A6P6L6N0_CARAU	LOC113057194	49.3076	8.88	8.88	3		3	5	Oxidation (M); Pyro-glu from Q	43185.3	creatine kinase OS=Carassius auratus OX=7957 GN=LOC113057194 PE=3 SV=1
26	TRUE	A0A6P6JAW4|A0A6P6JAW4_CARAU	LOC113042745	65.3768	9.7	9.7	4	4160000	4	10	Oxidation (M)	46031.8	Large ribosomal subunit protein uL3 OS=Carassius auratus OX=7957 GN=LOC113042745 PE=3 SV=1
36	TRUE	A0A6P6KN06|A0A6P6KN06_CARAU	LOC113053126	42.6357	6.77	6.77	2	4630000	2	3		29048.9	Large ribosomal subunit protein uL2 OS=Carassius auratus OX=7957 GN=LOC113053126 PE=3 SV=1
14	FALSE	A0A6P6PFY4|A0A6P6PFY4_CARAU	LOC113099738	42.2267	3.19	3.19	2	6780000	2	4		49216.4	Keratin, type I cytoskeletal 19-like OS=Carassius auratus OX=7957 GN=LOC113099738 PE=4 SV=1
16	FALSE	A0A6P6QKY7|A0A6P6QKY7_CARAU	LOC113112673	82.0933	12.34	12.34	6	89400000	2	23		50474.2	Elongation factor 1-alpha OS=Carassius auratus OX=7957 GN=LOC113112673 PE=3 SV=1
33	FALSE	A0A6P6J4Z5|A0A6P6J4Z5_CARAU	LOC113041112	31.1288	1.73	1.73	1		1	1		60183.5	Keratin, type II cytoskeletal 8-like OS=Carassius auratus OX=7957 GN=LOC113041112 PE=3 SV=1
12	TRUE	A0A6P6J2E4|A0A6P6J2E4_CARAU	LOC113040154	98.4601	27.82	27.82	11	2770000	1	30	Pyro-glu from E	32749.7	Tropomyosin alpha-1 chain-like isoform X1 OS=Carassius auratus OX=7957 GN=LOC113040154 PE=3 SV=1
34	TRUE	A0A6P6PTZ9|A0A6P6PTZ9_CARAU	LOC113106540	34.9964	6.31	6.31	1	169000	1	2	Acetylation (Protein N-term)	20923.4	Histone H1 OS=Carassius auratus OX=7957 GN=LOC113106540 PE=3 SV=1
1	FALSE	P49055|ACTS_CARAU	acta1	122.749	46.95	46.95	18	830000000	4	101	Deamidation (NQ); Hydroxyproline; Oxidation (M); Pyro-glu from E; Pyro-glu from Q	41971	Actin, alpha skeletal muscle OS=Carassius auratus OX=7957 GN=acta1 PE=2 SV=1
14	TRUE	A0A6P6J4X7|A0A6P6J4X7_CARAU	LOC113041110	97.137	24.19	24.19	10	8330000	10	15	Oxidation (M); Pyro-glu from Q	49092.4	Keratin, type I cytoskeletal 18 OS=Carassius auratus OX=7957 GN=LOC113041110 PE=3 SV=1
53	TRUE	A0A6P6PH72|A0A6P6PH72_CARAU	LOC113100340	31.401	1.94	1.94	1		1	1	Oxidation (M)	45503.3	DnaJ homolog subfamily A member 2 OS=Carassius auratus OX=7957 GN=LOC113100340 PE=3 SV=1
53	TRUE	A0A6P6PRC6|A0A6P6PRC6_CARAU	LOC113106180	31.401	1.95	1.95	1		1	1	Oxidation (M)	45279.1	DnaJ homolog subfamily A member 2 OS=Carassius auratus OX=7957 GN=LOC113106180 PE=3 SV=1
34	TRUE	A0A6P6PWA2|A0A6P6PWA2_CARAU	LOC113106541	34.9964	6.31	6.31	1	169000	1	2	Acetylation (Protein N-term)	20953.4	Histone H1 OS=Carassius auratus OX=7957 GN=LOC113106541 PE=3 SV=1

## Sheet: Mature-protein
Protein Group	Top	Accession	Gene	-10LgP	Coverage(%)	Coverage(%) 2	#Peptides	Area 2（M）	#Unique	#Spec 2	PTM	Average Mass	Description
30	TRUE	A0A6P6NWV0|A0A6P6NWV0_CARAU	LOC113091727	74.2959	17.53	17.53	4	340000	1	5	Oxidation (M)	34083.4	Small ribosomal subunit protein uS2 OS=Carassius auratus OX=7957 GN=LOC113091727 PE=3 SV=1
24	FALSE	A0A6P6KHI4|A0A6P6KHI4_CARAU	LOC113051238	60.2002	20.42	20.42	4	4080000	4	5		16145	Histone H3 OS=Carassius auratus OX=7957 GN=LOC113051238 PE=3 SV=1
5	TRUE	A0A6P6JNM4|A0A6P6JNM4_CARAU	LOC113045266	133.524	55.28	55.28	22	5490000	8	40	Deamidation (NQ); Oxidation (M); Pyro-glu from E	32725.5	Tropomyosin alpha-1 chain-like isoform X1 OS=Carassius auratus OX=7957 GN=LOC113045266 PE=3 SV=1
31	TRUE	A0A6P6QPL4|A0A6P6QPL4_CARAU	LOC113112710	70.5434	12.97	12.97	4		1	4	Oxidation (M)	38857.7	Erlin-1 OS=Carassius auratus OX=7957 GN=LOC113112710 PE=3 SV=1
26	TRUE	A0A6P6LUW7|A0A6P6LUW7_CARAU	LOC113062185	76.5533	13.49	13.49	5	186000	4	5	Oxidation (M)	45460.8	non-specific serine/threonine protein kinase OS=Carassius auratus OX=7957 GN=LOC113062185 PE=3 SV=1
16	FALSE	A0A6P6NYU2|A0A6P6NYU2_CARAU	LOC113092449	72.5571	9.01	9.01	4	3740000	4	5	Hydroxyproline; Oxidation (M); Pyro-glu from Q	50434.8	Tubulin alpha chain OS=Carassius auratus OX=7957 GN=LOC113092449 PE=3 SV=1
9	TRUE	A0A6P6QDZ6|A0A6P6QDZ6_CARAU	LOC113111309	129.069	41.55	41.55	19	1590000	2	33	Deamidation (NQ); Pyro-glu from E	32728.7	Tropomyosin alpha-1 chain OS=Carassius auratus OX=7957 GN=LOC113111309 PE=3 SV=1
23	TRUE	A0A6P6KBA3|A0A6P6KBA3_CARAU	nme7	97.6613	25.13	25.13	8	1100000	8	8	Oxidation (M); Pyro-glu from Q	41908.8	Nucleoside diphosphate kinase homolog 7 OS=Carassius auratus OX=7957 GN=nme7 PE=3 SV=1
36	TRUE	A0A6P6QNI9|A0A6P6QNI9_CARAU	LOC113113067	59.3634	9.14	9.14	3	316000	3	3	Deamidation (NQ); Oxidation (M)	44745.8	Actin-related protein 2-B-like OS=Carassius auratus OX=7957 GN=LOC113113067 PE=3 SV=1
32	TRUE	A0A6P6LDX2|A0A6P6LDX2_CARAU	LOC113058257	71.9644	12.62	12.62	4	360000	4	4		46891.1	Flotillin OS=Carassius auratus OX=7957 GN=LOC113058257 PE=3 SV=1
20	FALSE	Q07427|K1C18_CARAU	krt18	95.478	16.55	16.55	9	86000	1	12	Oxidation (M); Pyro-glu from Q	49178.6	Keratin, type I cytoskeletal 18 OS=Carassius auratus OX=7957 GN=krt18 PE=2 SV=1
1	FALSE	A0A6P6LGY2|A0A6P6LGY2_CARAU	LOC113058747	147.501	69.76	69.76	32	319000000	9	131	Carbamidomethylation; Deamidation (NQ); Hydroxyproline; Oxidation (M); Pyro-glu from E; more	41988.9	Actin, alpha skeletal muscle 2 OS=Carassius auratus OX=7957 GN=LOC113058747 PE=3 SV=1
21	FALSE	A0A6P6RBZ2|A0A6P6RBZ2_CARAU	LOC113118023	89.0418	44.19	44.19	6	414000	1	9	Deamidation (NQ); Oxidation (M)	19809.2	Myosin regulatory light chain 2, smooth muscle minor isoform OS=Carassius auratus OX=7957 GN=LOC113118023 PE=4 SV=1
24	FALSE	A0A6P6NVF4|A0A6P6NVF4_CARAU	LOC113091442	62.2014	28.57	28.57	3	410000	3	4		11685.8	Histone H4 OS=Carassius auratus OX=7957 GN=LOC113091442 PE=3 SV=1
21	TRUE	A0A6P6JCW1|A0A6P6JCW1_CARAU	LOC113041388	94.5351	39.19	39.19	7	414000	1	11	Deamidation (NQ); Oxidation (M)	25175.3	Myosin regulatory light polypeptide 9-like OS=Carassius auratus OX=7957 GN=LOC113041388 PE=4 SV=1
47	TRUE	A0A6P6IVG5|A0A6P6IVG5_CARAU	LOC113038271	41.9679	5.5	5.5	2	501000	2	2	Acetylation (Protein N-term)	54763.4	Septin OS=Carassius auratus OX=7957 GN=LOC113038271 PE=3 SV=1
24	FALSE	A0A6P6PWR2|A0A6P6PWR2_CARAU	LOC113106625	62.2014	26.79	26.79	3	410000	3	4		12571.6	Histone H4 OS=Carassius auratus OX=7957 GN=LOC113106625 PE=3 SV=1
1	TRUE	A0A6P6RP86|A0A6P6RP86_CARAU	LOC113121180	148.426	77.19	77.19	33	319000000	10	132	Carbamidomethylation; Deamidation (NQ); Hydroxyproline; Oxidation (M); Pyro-glu from E; more	42004.9	Actin, alpha cardiac muscle 1 OS=Carassius auratus OX=7957 GN=LOC113121180 PE=3 SV=1
12	FALSE	A0A6P6RNX1|A0A6P6RNX1_CARAU	LOC113121027	84.6497	14.17	14.17	6	6090000	1	11	Deamidation (NQ); Oxidation (M)	42885.5	creatine kinase OS=Carassius auratus OX=7957 GN=LOC113121027 PE=3 SV=1
37	TRUE	A0A6P6KHH0|A0A6P6KHH0_CARAU	LOC113051845	57.4502	10.9	10.9	3	313000	3	3		24274.4	60S ribosomal protein L13 OS=Carassius auratus OX=7957 GN=LOC113051845 PE=3 SV=1
17	TRUE	A0A6P6MIK8|A0A6P6MIK8_CARAU	LOC113067674	99.347	26.13	26.13	8	426000	1	16	Deamidation (NQ); Hydroxyproline; Oxidation (M)	49630.8	Tubulin beta chain OS=Carassius auratus OX=7957 GN=LOC113067674 PE=3 SV=1
48	TRUE	A0A6P6JD43|A0A6P6JD43_CARAU	LOC113043105	51.3235	5.91	5.91	2	110000	2	2		42337.7	Alpha-parvin OS=Carassius auratus OX=7957 GN=LOC113043105 PE=3 SV=1
38	TRUE	A0A6P6K738|A0A6P6K738_CARAU	LOC113049541	62.7114	9.97	9.97	3	63600	3	3	Oxidation (M)	36499.1	Erlin-2-like OS=Carassius auratus OX=7957 GN=LOC113049541 PE=3 SV=1
16	FALSE	A0A6P6M9N7|A0A6P6M9N7_CARAU	LOC113065727	108.252	31.49	31.49	11	7370000	11	14	Hydroxyproline; Oxidation (M); Pyro-glu from Q	50151.6	Tubulin alpha chain OS=Carassius auratus OX=7957 GN=LOC113065727 PE=3 SV=1
16	FALSE	A0A6P6J6H9|A0A6P6J6H9_CARAU	LOC113041561	108.252	31.49	31.49	11	7370000	11	14	Hydroxyproline; Oxidation (M); Pyro-glu from Q	50151.6	Tubulin alpha chain OS=Carassius auratus OX=7957 GN=LOC113041561 PE=3 SV=1
33	TRUE	A0A6P6KM63|A0A6P6KM63_CARAU	LOC113052999	71.5196	11.96	11.96	4	87300	4	4	Oxidation (M); Pyro-glu from Q	47349.1	Actin-related protein 3 OS=Carassius auratus OX=7957 GN=LOC113052999 PE=3 SV=1
16	FALSE	A0A6P6QNP8|A0A6P6QNP8_CARAU	LOC113113059	81.4155	12.47	12.47	5	3900000	5	6	Hydroxyproline; Oxidation (M)	50156.6	Tubulin alpha chain OS=Carassius auratus OX=7957 GN=LOC113113059 PE=3 SV=1
17	FALSE	A0A6P6LLP5|A0A6P6LLP5_CARAU	LOC113060002	94.5326	22.3	22.3	7	426000	1	15	Deamidation (NQ); Hydroxyproline; Oxidation (M)	49658.8	Tubulin beta chain OS=Carassius auratus OX=7957 GN=LOC113060002 PE=3 SV=1
39	TRUE	A0A6P6NZG4|A0A6P6NZG4_CARAU	LOC113092483	59.7229	5.38	5.38	3	57900	1	3	Oxidation (M)	57761.3	Intermediate filament protein ON3 OS=Carassius auratus OX=7957 GN=LOC113092483 PE=3 SV=1
50	TRUE	A0A6P6LB00|A0A6P6LB00_CARAU	LOC113057671	53.8975	6.4	6.4	2	76000	2	2		37796	Heterogeneous nuclear ribonucleoprotein A/B OS=Carassius auratus OX=7957 GN=LOC113057671 PE=4 SV=1
51	TRUE	A0A6P6JAI9|A0A6P6JAI9_CARAU	LOC113042088	47.8699	8.96	8.96	2	195000	2	2		21473.9	Histone H1.0-like OS=Carassius auratus OX=7957 GN=LOC113042088 PE=3 SV=1
7	TRUE	A0A6P6QMU8|A0A6P6QMU8_CARAU	LOC113112969	126.012	56.22	56.22	18	8530000	8	45	Carbamidomethylation; Deamidation (NQ); Hydroxyproline; Oxidation (M); Pyro-glu from Q	43632	creatine kinase OS=Carassius auratus OX=7957 GN=LOC113112969 PE=3 SV=1
20	FALSE	A0A6P6P4U5|A0A6P6P4U5_CARAU	LOC113094231	60.4097	5.94	5.94	3	86000	1	5		44752.1	Keratin, type I cytoskeletal 18-like OS=Carassius auratus OX=7957 GN=LOC113094231 PE=3 SV=1
40	TRUE	A0A6P6RL00|A0A6P6RL00_CARAU	LOC113120116	63.539	6.05	6.05	3	77100	3	3	Acetylation (Protein N-term); Oxidation (M)	52495.3	Eukaryotic translation initiation factor 3 subunit E OS=Carassius auratus OX=7957 GN=LOC113120116 PE=3 SV=1
52	TRUE	A0A6P6QFH8|A0A6P6QFH8_CARAU	LOC113111603	43.5206	11.36	11.36	2	49700	2	2	Oxidation (M)	25553.4	Serine/arginine-rich splicing factor 2 OS=Carassius auratus OX=7957 GN=LOC113111603 PE=3 SV=1
50	TRUE	A0A6P6QR00|A0A6P6QR00_CARAU	LOC113113719	53.8975	6.45	6.45	2	76000	2	2		37583.9	Heterogeneous nuclear ribonucleoprotein A/B OS=Carassius auratus OX=7957 GN=LOC113113719 PE=4 SV=1
1	FALSE	A0A6P6L5E1|A0A6P6L5E1_CARAU	LOC113057006	146.248	61.8	61.8	31	195000000	8	124	Carbamidomethylation; Deamidation (NQ); Hydroxyproline; Oxidation (M); Pyro-glu from E; more	41974.9	Actin, alpha skeletal muscle 2-like OS=Carassius auratus OX=7957 GN=LOC113057006 PE=3 SV=1
36	TRUE	A0A6P6JI41|A0A6P6JI41_CARAU	LOC113043997	59.3634	9.14	9.14	3	316000	3	3	Deamidation (NQ); Oxidation (M)	44693.7	Actin-related protein 2-A OS=Carassius auratus OX=7957 GN=LOC113043997 PE=3 SV=1
27	TRUE	A0A6P6L7M8|A0A6P6L7M8_CARAU	LOC113056985	78.3567	15.47	15.47	5	96000	2	5	Oxidation (M)	39136.1	Erlin-1 OS=Carassius auratus OX=7957 GN=LOC113056985 PE=3 SV=1
1	FALSE	A0A6P6N7I7|A0A6P6N7I7_CARAU	LOC113076704	147.501	69.76	69.76	32	319000000	9	131	Carbamidomethylation; Deamidation (NQ); Hydroxyproline; Oxidation (M); Pyro-glu from E; more	42007	Actin, alpha skeletal muscle 2-like OS=Carassius auratus OX=7957 GN=LOC113076704 PE=3 SV=1
33	TRUE	A0A6P6Q986|A0A6P6Q986_CARAU	LOC113109201	71.5196	11.96	11.96	4	87300	4	4	Oxidation (M); Pyro-glu from Q	47333.1	Actin-related protein 3-like OS=Carassius auratus OX=7957 GN=LOC113109201 PE=3 SV=1
28	TRUE	A0A6P6P4J1|A0A6P6P4J1_CARAU	LOC113094514	82.7694	43.05	43.05	5	487000	2	7	Oxidation (M)	16937.2	Myosin light polypeptide 6-like isoform X1 OS=Carassius auratus OX=7957 GN=LOC113094514 PE=4 SV=1
53	TRUE	A0A6P6KEC0|A0A6P6KEC0_CARAU	LOC113051260	49.4102	9.71	9.71	2		1	2		20819.3	Histone H1 OS=Carassius auratus OX=7957 GN=LOC113051260 PE=3 SV=1
32	TRUE	A0A6P6R0R4|A0A6P6R0R4_CARAU	LOC113115203	71.9644	12.68	12.68	4	360000	4	4		46743.9	Flotillin OS=Carassius auratus OX=7957 GN=LOC113115203 PE=3 SV=1
1	FALSE	A0A6P6QM89|A0A6P6QM89_CARAU	LOC113112686	146.248	61.8	61.8	31	195000000	8	124	Carbamidomethylation; Deamidation (NQ); Hydroxyproline; Oxidation (M); Pyro-glu from E; more	41974.9	Actin, alpha skeletal muscle 2-like OS=Carassius auratus OX=7957 GN=LOC113112686 PE=3 SV=1
16	FALSE	A0A6P6JL23|A0A6P6JL23_CARAU	LOC113044579	82.2235	14.48	14.48	5	4370000	5	7	Hydroxyproline; Oxidation (M)	50158.7	Tubulin alpha chain OS=Carassius auratus OX=7957 GN=LOC113044579 PE=3 SV=1
24	FALSE	A0A6P6KK29|A0A6P6KK29_CARAU	LOC113052403	62.2014	23.44	23.44	3	410000	3	4		14373.8	Histone H4 OS=Carassius auratus OX=7957 GN=LOC113052403 PE=3 SV=1
16	FALSE	A0A6P6MAU1|A0A6P6MAU1_CARAU	LOC113065742	108.252	31.63	31.63	11	7370000	11	14	Hydroxyproline; Oxidation (M); Pyro-glu from Q	49865.3	Tubulin alpha chain OS=Carassius auratus OX=7957 GN=LOC113065742 PE=3 SV=1
14	TRUE	A0A6P6LRL6|A0A6P6LRL6_CARAU	LOC113061873	106.814	33.43	33.43	11	1090000	4	16	Acetylation (Protein N-term); Deamidation (NQ); Oxidation (M); Pyro-glu from Q	40394.8	Tropomodulin-2-like isoform X1 OS=Carassius auratus OX=7957 GN=LOC113061873 PE=3 SV=1
33	FALSE	A0A6P6JAV5|A0A6P6JAV5_CARAU	LOC113042169	53.9469	7.18	7.18	2	87300	2	2	Oxidation (M)	47755.9	Actin-related protein 3B OS=Carassius auratus OX=7957 GN=LOC113042169 PE=3 SV=1
22	FALSE	A0A6P6KDL1|A0A6P6KDL1_CARAU	LOC113051007	89.0225	43.93	43.93	6	82700	1	10	Deamidation (NQ); Oxidation (M)	19854.2	Myosin regulatory light polypeptide 9-like OS=Carassius auratus OX=7957 GN=LOC113051007 PE=4 SV=1
24	FALSE	A0A6P6KEU7|A0A6P6KEU7_CARAU	LOC113051251	62.2014	29.13	29.13	3	410000	3	4		11367.3	Histone H4 OS=Carassius auratus OX=7957 GN=LOC113051251 PE=3 SV=1
34	TRUE	A0A6P6J6I1|A0A6P6J6I1_CARAU	LOC113041498	74.9931	24.88	24.88	4	78800	1	5	Oxidation (M)	23153.4	Myosin light polypeptide 6 isoform X1 OS=Carassius auratus OX=7957 GN=LOC113041498 PE=4 SV=1
41	TRUE	A0A6P6PSB1|A0A6P6PSB1_CARAU	LOC113106542	62.9156	15.05	15.05	3	163000	1	3		20923.4	Histone H1 OS=Carassius auratus OX=7957 GN=LOC113106542 PE=3 SV=1
53	TRUE	A0A6P6KJU1|A0A6P6KJU1_CARAU	LOC113051880	49.4102	9.8	9.8	2		1	2		20676.1	Histone H1 OS=Carassius auratus OX=7957 GN=LOC113051880 PE=3 SV=1
43	TRUE	A0A6P6N5J4|A0A6P6N5J4_CARAU	LOC113075079	64.3401	5.73	5.73	3	352000	3	3		50174	Trifunctional enzyme subunit beta, mitochondrial OS=Carassius auratus OX=7957 GN=LOC113075079 PE=3 SV=1
11	TRUE	A0A6P6J2E4|A0A6P6J2E4_CARAU	LOC113040154	124.316	47.89	47.89	17	4960000	3	29	Deamidation (NQ); Oxidation (M); Pyro-glu from E; Pyro-glu from Q	32749.7	Tropomyosin alpha-1 chain-like isoform X1 OS=Carassius auratus OX=7957 GN=LOC113040154 PE=3 SV=1
24	FALSE	A0A6P6KJU6|A0A6P6KJU6_CARAU	LOC113051885	60.2002	21.32	21.32	4	4080000	4	5		15404	Histone H3 OS=Carassius auratus OX=7957 GN=LOC113051885 PE=3 SV=1
1	FALSE	P49055|ACTS_CARAU	acta1	146.248	61.8	61.8	31	195000000	8	124	Carbamidomethylation; Deamidation (NQ); Hydroxyproline; Oxidation (M); Pyro-glu from E; more	41971	Actin, alpha skeletal muscle OS=Carassius auratus OX=7957 GN=acta1 PE=2 SV=1
12	FALSE	A0A6P6M0Y5|A0A6P6M0Y5_CARAU	LOC113063356	84.6497	14.17	14.17	6	6090000	1	11	Deamidation (NQ); Oxidation (M)	42857.5	creatine kinase OS=Carassius auratus OX=7957 GN=LOC113063356 PE=3 SV=1
32	TRUE	O42305|FLOT2_CARAU	flot2	71.9644	12.62	12.62	4	360000	4	4		46878	Flotillin-2 OS=Carassius auratus OX=7957 GN=flot2 PE=1 SV=1
24	FALSE	A0A6P6MFY4|A0A6P6MFY4_CARAU	LOC113067191	60.2002	21.32	21.32	4	4080000	4	5		15388	Histone H3 OS=Carassius auratus OX=7957 GN=LOC113067191 PE=3 SV=1
22	TRUE	A0A6P6NTA2|A0A6P6NTA2_CARAU	LOC113089331	94.5322	50.29	50.29	7	82700	1	11	Deamidation (NQ); Oxidation (M)	19827.1	Myosin regulatory light polypeptide 9-like OS=Carassius auratus OX=7957 GN=LOC113089331 PE=4 SV=1
56	TRUE	A0A6P6JC09|A0A6P6JC09_CARAU	LOC113043053	55.1	6.7	6.7	2	191000	2	2	Oxidation (M); Pyro-glu from Q	42980.5	Cilia- and flagella-associated protein 263 OS=Carassius auratus OX=7957 GN=LOC113043053 PE=3 SV=1
24	TRUE	A0A6P6KHF4|A0A6P6KHF4_CARAU	LOC113051764	83.5825	23.98	23.98	7	4490000	7	9		27584.2	Histone H3-like OS=Carassius auratus OX=7957 GN=LOC113051764 PE=3 SV=1
16	FALSE	A0A6P6J6U2|A0A6P6J6U2_CARAU	LOC113041562	104.88	29.62	29.62	10	6400000	10	13	Hydroxyproline; Oxidation (M); Pyro-glu from Q	49965.5	Tubulin alpha chain OS=Carassius auratus OX=7957 GN=LOC113041562 PE=3 SV=1
57	TRUE	A0A6P6JIM4|A0A6P6JIM4_CARAU	LOC113044092	50.0887	10.15	10.15	2	139000	2	2	Pyro-glu from Q	21870.9	Peroxiredoxin-1 OS=Carassius auratus OX=7957 GN=LOC113044092 PE=3 SV=1
21	TRUE	A0A6P6MA28|A0A6P6MA28_CARAU	LOC113065835	94.5351	50	50	7	414000	1	11	Deamidation (NQ); Oxidation (M)	19991.4	Myosin regulatory light polypeptide 9-like OS=Carassius auratus OX=7957 GN=LOC113065835 PE=4 SV=1
37	TRUE	A0A6P6PSV9|A0A6P6PSV9_CARAU	LOC113106456	57.4502	10.9	10.9	3	313000	3	3		24302.5	60S ribosomal protein L13 OS=Carassius auratus OX=7957 GN=LOC113106456 PE=3 SV=1
21	FALSE	A0A6P6JPU4|A0A6P6JPU4_CARAU	LOC113045521	89.0418	44.19	44.19	6	414000	1	9	Deamidation (NQ); Oxidation (M)	19795.2	Myosin regulatory light chain 2, smooth muscle minor isoform-like OS=Carassius auratus OX=7957 GN=LOC113045521 PE=4 SV=1
4	FALSE	A0A6P6KRM8|A0A6P6KRM8_CARAU	LOC113053987	111.126	29.93	29.93	12	2460000	1	21	Deamidation (NQ); Oxidation (M); Pyro-glu from E	32717.7	Tropomyosin beta chain-like isoform X2 OS=Carassius auratus OX=7957 GN=LOC113053987 PE=3 SV=1
2	TRUE	A0A6P6NAA8|A0A6P6NAA8_CARAU	LOC113078077	139.435	64.27	64.27	26	280000000	9	99	Carbamidomethylation; Deamidation (NQ); Hydroxyproline; Oxidation (M); Pyro-glu from E; more	41752.7	Actin, cytoplasmic 1 OS=Carassius auratus OX=7957 GN=LOC113078077 PE=3 SV=1
35	TRUE	A0A6P6KCU1|A0A6P6KCU1_CARAU	LOC113050909	74.9002	17.53	17.53	4	317000	1	5	Oxidation (M)	33906.3	Small ribosomal subunit protein uS2 OS=Carassius auratus OX=7957 GN=LOC113050909 PE=3 SV=1
51	TRUE	A0A6P6P0I7|A0A6P6P0I7_CARAU	LOC113092810	47.8699	9	9	2	195000	2	2		21247.5	Histone H1.0-like OS=Carassius auratus OX=7957 GN=LOC113092810 PE=3 SV=1
6	TRUE	A0A6P6JG01|A0A6P6JG01_CARAU	tpm1	135.295	56.34	56.34	23	9520000	4	47	Deamidation (NQ); Oxidation (M); Pyro-glu from E	32751.7	Tropomyosin alpha-1 chain OS=Carassius auratus OX=7957 GN=tpm1 PE=3 SV=1
44	TRUE	A0A6P6LM58|A0A6P6LM58_CARAU	LOC113060698	63.306	9.37	9.37	3	134000	3	3		46310	Saccharopine dehydrogenase-like oxidoreductase OS=Carassius auratus OX=7957 GN=LOC113060698 PE=3 SV=1
13	TRUE	A0A6P6RDW3|A0A6P6RDW3_CARAU	LOC113118570	117.093	44.64	44.64	14	3790000	7	21	Acetylation (Protein N-term); Deamidation (NQ); Oxidation (M); Pyro-glu from Q	38882.7	Tropomodulin-3-like OS=Carassius auratus OX=7957 GN=LOC113118570 PE=3 SV=1
39	TRUE	P18520|ION3_CARAU		59.7229	5.38	5.38	3	57900	1	3	Oxidation (M)	57789.4	Intermediate filament protein ON3 OS=Carassius auratus OX=7957 PE=2 SV=1
4	TRUE	A0A6P6MEA2|A0A6P6MEA2_CARAU	LOC113067027	143.275	66.9	66.9	29	37300000	8	56	Deamidation (NQ); Oxidation (M); Pyro-glu from E	32829.8	Tropomyosin alpha-1 chain isoform X1 OS=Carassius auratus OX=7957 GN=LOC113067027 PE=3 SV=1
26	FALSE	A0A6P6RJ87|A0A6P6RJ87_CARAU	LOC113119944	67.6941	11.45	11.45	4	138000	3	4	Oxidation (M)	45417.7	non-specific serine/threonine protein kinase OS=Carassius auratus OX=7957 GN=LOC113119944 PE=3 SV=1
16	TRUE	A0A6P6NVB4|A0A6P6NVB4_CARAU	LOC113091408	111.644	33.78	33.78	12	8390000	12	15	Hydroxyproline; Oxidation (M); Pyro-glu from Q	50034.4	Tubulin alpha chain OS=Carassius auratus OX=7957 GN=LOC113091408 PE=3 SV=1
53	TRUE	A0A6P6KKE9|A0A6P6KKE9_CARAU	LOC113051753	49.4102	9.8	9.8	2		1	2		20723.2	Histone H1 OS=Carassius auratus OX=7957 GN=LOC113051753 PE=3 SV=1
24	FALSE	A0A6P6NP03|A0A6P6NP03_CARAU	LOC113083289	60.2002	21.32	21.32	4	4080000	4	5		15327.9	Histone H3 OS=Carassius auratus OX=7957 GN=LOC113083289 PE=3 SV=1
1	FALSE	A0A6P6LXD0|A0A6P6LXD0_CARAU	LOC113063117	147.501	69.76	69.76	32	319000000	9	131	Carbamidomethylation; Deamidation (NQ); Hydroxyproline; Oxidation (M); Pyro-glu from E; more	41974.9	Actin, alpha cardiac OS=Carassius auratus OX=7957 GN=LOC113063117 PE=3 SV=1
34	TRUE	A0A6P6N5R3|A0A6P6N5R3_CARAU	LOC113076013	74.9931	34.44	34.44	4	78800	1	5	Oxidation (M)	16910.1	Myosin light polypeptide 6 isoform X1 OS=Carassius auratus OX=7957 GN=LOC113076013 PE=4 SV=1
15	TRUE	A0A6P6N6X0|A0A6P6N6X0_CARAU	LOC113075605	113.102	38.2	38.2	12	947000	3	18	Deamidation (NQ); Hydroxyproline; Oxidation (M)	49786	Tubulin beta chain OS=Carassius auratus OX=7957 GN=LOC113075605 PE=3 SV=1
26	FALSE	A0A6P6PHQ6|A0A6P6PHQ6_CARAU	LOC113099604	71.1996	10.13	10.13	4	165000	3	4	Oxidation (M)	45643	non-specific serine/threonine protein kinase OS=Carassius auratus OX=7957 GN=LOC113099604 PE=3 SV=1
16	FALSE	A0A6P6MWI8|A0A6P6MWI8_CARAU	LOC113072092	75.8475	8.44	8.44	4	2160000	4	5	Hydroxyproline; Oxidation (M)	50161.6	Tubulin alpha chain OS=Carassius auratus OX=7957 GN=LOC113072092 PE=3 SV=1
25	TRUE	A0A6P6QMX3|A0A6P6QMX3_CARAU	LOC113112979	90.4649	20.38	20.38	7	829000	7	8	Deamidation (NQ); Pyro-glu from Q	39972.4	Core histone macro-H2A OS=Carassius auratus OX=7957 GN=LOC113112979 PE=4 SV=1
21	TRUE	A0A6P6J5R7|A0A6P6J5R7_CARAU	LOC113041320	94.5351	50	50	7	414000	1	11	Deamidation (NQ); Oxidation (M)	20007.4	LOW QUALITY PROTEIN: myosin regulatory light polypeptide 9-like OS=Carassius auratus OX=7957 GN=LOC113041320 PE=4 SV=1
24	FALSE	A0A6P6PUQ0|A0A6P6PUQ0_CARAU	LOC113106632	62.2014	25.42	25.42	3	410000	3	4		13180.4	Histone H4 OS=Carassius auratus OX=7957 GN=LOC113106632 PE=3 SV=1
17	FALSE	A0A6P6N9J4|A0A6P6N9J4_CARAU	LOC113077855	94.5326	22.76	22.76	7	426000	1	15	Deamidation (NQ); Hydroxyproline; Oxidation (M)	48823.9	Tubulin beta chain OS=Carassius auratus OX=7957 GN=LOC113077855 PE=3 SV=1
45	TRUE	X2JF77|X2JF77_CARAU	KRT-8	64.2464	5.92	5.92	3	126000	1	3		58062.7	Intermediate filament protein ON3-like OS=Carassius auratus OX=7957 GN=KRT-8 PE=2 SV=1
1	FALSE	A0A6P6RAR2|A0A6P6RAR2_CARAU	LOC113117808	146.248	61.8	61.8	31	195000000	8	124	Carbamidomethylation; Deamidation (NQ); Hydroxyproline; Oxidation (M); Pyro-glu from E; more	41971	Actin, alpha skeletal muscle OS=Carassius auratus OX=7957 GN=LOC113117808 PE=3 SV=1
15	FALSE	A0A6P6J2G2|A0A6P6J2G2_CARAU	LOC113039845	87.3689	18.04	18.04	6	273000	1	9	Deamidation (NQ); Hydroxyproline; Oxidation (M)	50534.8	Tubulin beta chain OS=Carassius auratus OX=7957 GN=LOC113039845 PE=3 SV=1
24	TRUE	A0A6P6KGZ6|A0A6P6KGZ6_CARAU	LOC113051763	83.5825	27.06	27.06	7	4490000	7	9		24303.4	Histone H3-like OS=Carassius auratus OX=7957 GN=LOC113051763 PE=3 SV=1
16	FALSE	A0A6P6Q3T9|A0A6P6Q3T9_CARAU	LOC113108882	104.464	28.22	28.22	10	7300000	10	12	Hydroxyproline; Oxidation (M); Pyro-glu from Q	50048.5	Tubulin alpha chain OS=Carassius auratus OX=7957 GN=LOC113108882 PE=3 SV=1
53	TRUE	A0A6P6KE46|A0A6P6KE46_CARAU	LOC113051235	49.4102	9.8	9.8	2		1	2		20723.2	Histone H1 OS=Carassius auratus OX=7957 GN=LOC113051235 PE=3 SV=1
20	TRUE	A0A6P6NYS3|A0A6P6NYS3_CARAU	LOC113092494	99.1328	18.08	18.08	10	86000	1	13	Oxidation (M); Pyro-glu from Q	49366.9	Keratin, type I cytoskeletal 18 OS=Carassius auratus OX=7957 GN=LOC113092494 PE=3 SV=1
59	TRUE	A0A6P6QJD4|A0A6P6QJD4_CARAU	LOC113112245	52.6256	12.97	12.97	2		1	2	Oxidation (M)	25494.8	Myosin light chain 3, skeletal muscle isoform-like OS=Carassius auratus OX=7957 GN=LOC113112245 PE=4 SV=1
16	FALSE	A0A6P6PYE0|A0A6P6PYE0_CARAU	LOC113107705	81.4155	12.47	12.47	5	3900000	5	6	Hydroxyproline; Oxidation (M)	50246.7	Tubulin alpha chain OS=Carassius auratus OX=7957 GN=LOC113107705 PE=3 SV=1
16	TRUE	A0A6P6NVC4|A0A6P6NVC4_CARAU	LOC113091416	111.644	33.7	33.7	12	8390000	12	15	Hydroxyproline; Oxidation (M); Pyro-glu from Q	50143.6	Tubulin alpha chain OS=Carassius auratus OX=7957 GN=LOC113091416 PE=3 SV=1
16	FALSE	A0A6P6J969|A0A6P6J969_CARAU	LOC113041559	108.252	31.49	31.49	11	7370000	11	14	Hydroxyproline; Oxidation (M); Pyro-glu from Q	50195.7	Tubulin alpha chain OS=Carassius auratus OX=7957 GN=LOC113041559 PE=3 SV=1
57	TRUE	A0A6P6K5E0|A0A6P6K5E0_CARAU	LOC113049239	50.0887	10.15	10.15	2	139000	2	2	Pyro-glu from Q	21842.9	Peroxiredoxin-2 OS=Carassius auratus OX=7957 GN=LOC113049239 PE=3 SV=1
36	TRUE	A0A6P6JII4|A0A6P6JII4_CARAU	LOC113044098	59.3634	9.14	9.14	3	316000	3	3	Deamidation (NQ); Oxidation (M)	44633.6	Actin-related protein 2-A-like OS=Carassius auratus OX=7957 GN=LOC113044098 PE=3 SV=1
29	TRUE	A0A6P6QCM3|A0A6P6QCM3_CARAU	LOC113111016	70.3198	10.76	10.76	4	144000	4	5	Acetylation (Protein N-term); Deamidation (NQ); Oxidation (M)	37950	Golgin subfamily A member 6-like protein 1 isoform X1 OS=Carassius auratus OX=7957 GN=LOC113111016 PE=4 SV=1
40	TRUE	A0A6P6LA98|A0A6P6LA98_CARAU	LOC113057436	63.539	6.05	6.05	3	77100	3	3	Acetylation (Protein N-term); Oxidation (M)	52430.1	Eukaryotic translation initiation factor 3 subunit E OS=Carassius auratus OX=7957 GN=LOC113057436 PE=3 SV=1
60	TRUE	A0A6P6JS36|A0A6P6JS36_CARAU	LOC113045940	48.8947	10.58	10.58	2	61600	2	2		24148.3	40S ribosomal protein S8 OS=Carassius auratus OX=7957 GN=LOC113045940 PE=3 SV=1
2	TRUE	A0A2Z6E9K4|A0A2Z6E9K4_CARAU	B-actin	139.435	64.27	64.27	26	280000000	9	99	Carbamidomethylation; Deamidation (NQ); Hydroxyproline; Oxidation (M); Pyro-glu from E; more	41766.8	Actin, cytoplasmic 1 OS=Carassius auratus OX=7957 GN=B-actin PE=2 SV=1
41	TRUE	A0A6P6P8A7|A0A6P6P8A7_CARAU	LOC113096044	62.9156	15.05	15.05	3	163000	1	3		20895.3	Histone H1 OS=Carassius auratus OX=7957 GN=LOC113096044 PE=3 SV=1
61	TRUE	A0A6P6JI12|A0A6P6JI12_CARAU	LOC113043832	48.5345	8.49	8.49	2		1	2		21353	Histone H1 OS=Carassius auratus OX=7957 GN=LOC113043832 PE=3 SV=1
12	TRUE	A0A6P6L6N0|A0A6P6L6N0_CARAU	LOC113057194	119.254	48.3	48.3	15	18600000	5	34	Deamidation (NQ); Oxidation (M); Pyro-glu from Q	43185.3	creatine kinase OS=Carassius auratus OX=7957 GN=LOC113057194 PE=3 SV=1
24	FALSE	A0A6P6KEE1|A0A6P6KEE1_CARAU	LOC113051282	62.2014	29.13	29.13	3	410000	3	4		11300.2	Histone H4 OS=Carassius auratus OX=7957 GN=LOC113051282 PE=3 SV=1
41	TRUE	A0A6P6PTZ9|A0A6P6PTZ9_CARAU	LOC113106540	62.9156	15.05	15.05	3	163000	1	3		20923.4	Histone H1 OS=Carassius auratus OX=7957 GN=LOC113106540 PE=3 SV=1
18	TRUE	A0A6P6J4X7|A0A6P6J4X7_CARAU	LOC113041110	103.939	21.43	21.43	11	454000	2	14	Oxidation (M); Pyro-glu from Q	49092.4	Keratin, type I cytoskeletal 18 OS=Carassius auratus OX=7957 GN=LOC113041110 PE=3 SV=1
62	TRUE	A0A6P6Q2T4|A0A6P6Q2T4_CARAU	LOC113108799	54.0672	7.22	7.22	2	55900	2	2		41967.4	3 beta-hydroxysteroid dehydrogenase/Delta 5-->4-isomerase-like OS=Carassius auratus OX=7957 GN=LOC113108799 PE=3 SV=1
41	TRUE	A0A6P6PWA2|A0A6P6PWA2_CARAU	LOC113106541	62.9156	15.05	15.05	3	163000	1	3		20953.4	Histone H1 OS=Carassius auratus OX=7957 GN=LOC113106541 PE=3 SV=1
